# Supplementary material for: Transcriptomics Dissection of Calorie Restriction and Exercise Training in Brown Adipose Tissue and Skeletal Muscle
Source: Nutrients. 2023 Feb 20;15(4):1047. doi: 10.3390/nu15041047 (PMC9966723; doi:10.3390/nu15041047)
Supplement: Supplementary file 1 [file nutrients-15-01047-s001.zip]

Archive with 1 entries (1 files):
- nutrients-2181632-supplementary.pdf
